# Supplementary material for: Association between health literacy and patient experience of primary care attributes: A cross-sectional study in Japan
Source: PLoS One. 2017 Sep 8;12(9):e0184565. doi: 10.1371/journal.pone.0184565 (PMC5590975; doi:10.1371/journal.pone.0184565)
Supplement: S3 File — (XLSX) [file pone.0184565.s003.xlsx]

## Sheet: data
ID	Sex	Age	Education	Income	Self_rated_health	Comorbidity	HLS-14_total	HL_functional	HL_communicative	HL_critical	JPCAT_total	first_contact	longitudinality	coordination	comprehensiveness_available	comprehensiveness_provided	community_orientation
1	1	76	2	2	3	3			21	17	81.39	83.33	90	100	75	90	50
2	1	79	1	2	1	3		16	20		42.08	25	62.5	65	30	25	45
3	0	68	4	2	5	1	67	25	25	17	54.72	8.33	85	50	70	40	75
4	1	65	2	1	3	3	45	14	18	13	43.61	16.67	60	60	50	30	45
5	0	64	4	2		3	42	10	19	13	52.22	33.33	55	85	50	50	40
6	1	77	2	1	3	2	45	25	12	8	48.33	25	45	65	75	45	35
7	1	61	1	2	2	3	43	18	15	10	40.56	33.33	40	60	50	30	30
8	1	71	2	1	2		49	19	20	10	68.89	83.33	85	50	90	45	60
9	1	63	1	2	3	3	52	23	17	12	81.39	83.33	100	90	90	75	50
10	1	76	1	2	4	2	54	18	22	14	53.89	33.33	80	50	100	10	50
11	0	73	4	2	4	2	54	20	19	15	48.06	33.33	50	85	40	45	35
12	1	77	3	1	3	3		23		16	86.39	83.33	100	100	100	40	95
13	0	63	4	2	3	2	58	24	20	14	35.83	50	75	50	0	40	0
14	1	43	3	2	3	1	47	14	17	16	51.67	25	60	50	75	50	50
15	1		3	1	2	3				12	61.39	83.33	95	50	30	60	50
16	1	41	3	3	5	2	66	25	25	16	19.72	33.33	40	0	25	0	20
17	1	60	2	1	3	3	54	15	25	14	39.44	41.67	60	20	20	50	45
18	0	70	1	1	1	3	53	25	16	12	80.28	66.67	95	100	100	50	70
19	1	73	2	2	3	2	50	19	18	13	50.28	66.67	75	70	50	0	40
20	1	72	1	1	5	1	36	15	16	5	63.61	66.67	80	50	75	40	70
21	1	65	3	3	3	3	50	25	12	13	68.33	75	80	100	65	35	55
22	0	75	2	2	1	3	46	20	13	13	42.5	75	70	50	30	25	5
23	1	51	3	3	2	3	57	18	23	16	80.83	100	85	95	80	70	55
24	1	64	3	1	4	3	48	21	14	13	48.06	58.33	35	50	50	50	45
25	1	72	4	2	4	2	49	23	16	10	43.06	58.33	70	0	60	0	70
26	1	63	1	1	3	2	44	16	15	13	42.5	25	55	50	25	55	45
27	1	72	1	3	1	2	53	25	20	8	52.22	33.33	55	90	50	45	40
28	0	64	2	3	3	2	43	18	13	12	40.83	50	55	35	30	30	45
29	1	73	3	2	3	3	63	25	21	17	68.89	33.33	85	95	75	70	55
30	0	68	1	2	3	2	46	23	12	11		50	70	90
31	1	36	3	3	3	2	58	25	20	13	58.33	75	65	50	75	55	30
32	0	79	2	3	2	2	46	17	14	15	63.61	66.67	95	85	45	35	55
33	0	73	4	2	3	1	52	19	19	14	53.61	41.67	70	50	55	35	70
34	1	67	3	2	3	2	54	25	17	12		33.33	50	50		5	40
35	1	74	3	1	3	2	46	10	21	15	65.49	66.67	75	81.25	75	20	75
36	1	58	2	1	4	1	50	19	16	15	52.22	83.33	95	50	25	40	20
37	0	76	2	2	3	3	44	22	13	9	39.17	25	50	70	20	50	20
38	1	67	1	3	3	3	42	18	15	9	77.5	50	85	90	75	80	85
39	1	63	2	2	3	1	51	19	20	12	48.89	58.33	65	50	70	0	50
40	1	75	2	2	3	2	51	23	15	13	50.69	41.67	62.5	50	60	45	45
41	1	70	1		3	3		24	19			33.33	60	100	70	55
42	1	41	4	3	5	1	52	21	18	13	52.5	25	65	50	70	45	60
43	1	70	2	2	3	2		25			42.08	25	62.5	50	75	0	40
44	0	60	4	3	4	1	60	25	19	16	34.44	41.67	50	50	25	0	40
45	1	73	1	3	4	2	41	21	7	13	71.94	91.67	80	85	75	35	65
46	1	37	2	2	3	1	63	25	22	16	29.17	0	75	0	15	30	55
47	1	43	4	2	3	2	56	21	20	15	30.83	0	70	0	65	0	50
48	0	34	4		3	3	54	23	19	12	40.83	0	40	50	65	45	45
49	0	72	4	2	5	2		21			68.26	58.33	100	50	81.25	35	85
50	0	68	2	2	4	3	53	25	16	12		100	90	50	0
51	1	52	2	3	4	2	52	21	17	14	49.17	25	75	10	75	55	55
52	0	74	2	1	2	3	56	24	17	15	84.17	50	100	100	100	85	70
53	1	67	2	2	4	3	51	21	15	15	54.17	25	95	50	65	60	30
54	1	64	2	1	3	3	53	17	20	16	65.83	100	70	100	40	40	45
55	1	46	3	2	3	1	55	25	17	13	63.61	66.67	65	100	55	50	45
56	0	43	4	2	4	2	34	25	5	4	65.83	100	85	85	65	20	40
57	1	52	3	1	1	2	56	23	20	13	45	25	55	50	75	15	50
58	1	73	3	2	2	2	53	19	19	15	53.89	33.33	70	70	45	40	65
59	0	71	4	3	3	2	58	23	21	14	41.39	58.33	65	50	20	35	20
60	1	54			3	1	46	14	18	14	85.83	75	100	100	90	65	85
61	1	78	2	1	1	3	52	25	18	9	72.5	25	75	70	100	100	65
62	0	63	2	2	4		48	21	15	12	50.83	25	70	90	50	0	70
63	0	61	2	1	1	2	60	19	25	16	58.33	50	80	80	40	30	70
64	1	61	2	1	2	3	49	18	18	13	35	25	40	90	0	20	35
65	1	65	2	2	4	2	41	20	15	6	49.72	83.33	60	50	45	20	40
66	1	66	2	2	3	3	48	14	19	15	50	0	60	65	75	30	70
67	0	66	1	2	2	3	54	21	20	13	44.17	25	70	50	45	35	40
68	0	67	2	3	4	3	46	15	15	16	61.67	50	95	30	100	50	45
69	0	73	2	2	1	3	53	19	25	9	73.89	83.33	95	95	80	45	45
70	1	75	2	1	4	1	47	17	16	14	57.85	58.33	75	43.75	50	65	55
71	1	62	4	2	2	3	51	25	16	10	75.28	66.67	80	100	65	90	50
72	1	66	2	2	3	2	54	18	20	16	39.17	25	60	50	60	0	40
73	1	74	2	2	4	3	59	24	19	16	60.83	100	75	50	25	75	40
74	1	78	1		3	3		22	18		43.34	8.33	55	50	41.7	50	55
75	1	60	2	2	3	1		15	15		37.5	50	25	75	30	5	40
76	1	66	2	1	5	2	66	25	25	16	65	50	100	50	70	20	100
77	1	75	2	2	5	2		25				8.33	100	50	100		58.3
78	1	25	4	2	5	1		21			22.5	25	40	0	30	0	40
79	1	70	3	2	5	1	56	25	17	14	45	0	70	95	65	0	40
80	1	64	2	2	1	3	43	12	17	14	65.83	75	75	50	80	60	55
81	0	64	2	3	3	3	42	15	14	13	41.67	25	45	50	60	25	45
82	0	77	4	2	3	2	51	18	19	14	80.83	75	75	95	85	75	80
83	0	78	2	3	3	3		25	23		40.28	66.67	70	0	50	20	35
84	1	56	2	3	2	3	41	25	11	5	44.17	25	65	40	50	40	45
85	0	71	2	2	4	2	40	14	19	7	42.5	50	45	50	50	5	55
86	1	46	2	3	3	1	46	20	9	17	37.5	25	50	50	30	25	45
87	0	59	4	3	4	2		20	19		38.33	25	50	0	70	25	60
88	0	76	4	2	1	3	61	24	21	16	41.94	16.67	35	60	45	55	40
89	0	64	4	2	4	2	55	21	20	14	62.22	58.33	100	50	50	40	75
90	1	51	2	3	5	1	61	21	23	17	56.67	50	75	50	25	80	60
91	1	69	3	2	4	1	55	22	20	13	69.17	58.33	80	95	65	25	91.7
92	0	76	1	3	3	3	49	20	16	13	55	75	65	65	50	30	45
93	0	79	4	2	4	3	58	23	21	14	63.61	66.67	50	75	60	75	55
94	1	20	4		4	1	68	25	24	19	32.78	41.67	35	50	35	0	35
95	1	75	2	1	3	3	42	10	17	15		25	45	50		0	40
96	0	73	1	2	4	3	21	9	7	5	50.56	83.33	75	55	40	25	25
97	1	62	3	2	5	2	42	25	10	7	66.94	66.67	85	75	75	55	45
98	1	54	3	2	3	2	58	22	20	16	89.17	100	100	100	100	80	55
99	1	67	4	2	4	3	66	25	24	17	48.89	58.33	90	10	60	35	40
100	1	62	3	1	1	3	52	22	18	12	51.94	66.67	55	50	65	45	30
101	0	49	2	3	2	3	58	16	22	20	66.39	83.33	65	60	75	75	40
102	1	66	2	2	3	2	41	17	16	8	37.22	8.33	60	50	50	15	40
103	1	62	2	3	4	1		25				50	85	50	75
104	1	50	2	3	4	3	54	21	19	14	25	25	40	5	0	40	40
105	1	67	2	3	2	3	52	17	21	14	47.78	41.67	60	45	50	20	70
106	0	65	2	1	3	1	46	18	15	13	45	50	40	50	30	50	50
107	1	74	1	1	2	3	42	8	20	14	51.39	33.33	85	70	25	55	40
108	1	74	4	2	2	2	40	25	5	10	70.83	100	100	50	80	35	60
109	0	73	2	2	4	1	60	25	21	14	34.17	25	45	50	10	45	30
110	0	75	4	2	1	2	40	8	19	13	56.39	33.33	80	90	50	65	20
111	1	69	1	1	3	2		19				16.67	75	50	25	10
112	1	72	3	1	2	2	51	22	18	11	62.22	83.33	85	50	65	50	40
113	1	70	3	2	2	3	65	22	24	19	58.89	33.33	65	100	65	40	50
114	1	45	2	3	4	1	48	16	19	13	45	25	50	85	35	60	15
115	1	60	2		3	2	44	18	16	10	49.17	25	55	90	35	55	35
116	1	72	2	2	5	1		25		17		16.67	50	45	25	25
117	1	69	3	2	4	2	62	21	24	17	66.11	41.67	85	95	55	60	60
118	1	70	2	2	2	3	50	25	16	9	60.28	41.67	80	100	80	0	60
119	0	72	2	2	3	3	51	24	17	10		58.33	60	50	65
120	1	31	3	3	4	1	44	15	17	12	34.72	8.33	60	50	65	0	25
121	1	60	2	1	4	1	62	18	24	20	77.22	58.33	60	85	90	80	90
122	1	54	4	3	4	2	65	25	24	16		83.33	100	100	100	83.3
123	0	69	2	2	3	3	49	24	16	9	36.67	0	95	10	20	45	50
124	0	64	2	1	5	1	60	25	17	18	62.5	75	90	85	75	0	50
125	0	71	1	2	4	3	43	14	16	13	60.83	50	65	65	50	75	60
126	1	70	1	1	2		45	16	14	15	70.83	50	100	95	85	50	45
127	1	65	2	2	4	1	48	25	15	8	69.72	58.33	90	50	95	35	90
128	0	75	1	1	2	2	54	22	17	15	79.72	58.33	80	95	100	70	75
129	1	67	3	1	5	2	70	25	25	20	46.11	41.67	50	55	45	20	65
130	1	52	2	3	5	1	51	13	22	16			65	90	60	60	100
131	1	65	3	1	3	3	44	23	5	16	36.67	25	45	50	40	0	60
132	0	67	1	2	3	3	57	18	21	18	48.61	41.67	70	75	70	35	0
133	1	27	4	3	5	1	58	21	20	17	30.83	0	70	50	10	0	55
134	1	75	2	1	4	2		22		4	51.94	66.67	65	50	50	30	50
135	0	57	2	2	4	2	62	25	21	16	35	0	15	70	80	30	15
136	0	72	2	2	3	3	64	24	24	16	28.33	50	50	0	25	45	0
137	1	56	4	3	1	2	53	20	19	14	56.67	50	60	50	100	40	40
138	0	68	4	2	3	2	68	25	25	18	73.06	33.33	85	100	70	60	90
139	1	66	2	2	2	3	46	16	17	13	23.89	58.33	60	0	10	5	10
140	1	79	2	1	3	3			19	12		50	60	50		15	50
141	0	68	4	2	4	2	53	21	22	10	60.69	41.67	70	90	45	62.5	55
142	1	53	2	3	2	2	45	18	17	10	48.61	16.67	50	90	30	45	60
143	1	74	2	2	3	2	52	22	20	10	50.55	25	20	85	60	55	58.3
144	1	68	3	2	2	3	39	16	11	12	44.44	41.67	65	75	25	0	60
145	0	73	4	2	2	2	54	22	17	15	72.5	75	75	100	85	25	75
146	1	66	3	2	2	2	41	25	9	7	38.89	33.33	60	50	30	20	40
147	1	62	2	2	3	1	55	25	15	15		33.33	70	50	50	0
148	1	75	2	1	4	2	45	21	16	8	42.78	41.67	70	0	60	35	50
149	0	67	1	1	3	3	35	14	12	9	14.17	50	25	0	0	10	0
150	0	74	4	2	3	3	45	20	13	12	76.94	66.67	85	100	75	80	55
151	1	53	3	2	3	1	60	22	21	17	55.83	25	70	50	60	55	75
152	0	54	4	3	4	2	52	22	15	15	53.33	75	75	50	55	25	40
153	1	66	4	2	3	3	54	22	20	12	43.89	33.33	70	15	55	40	50
154	1	66	2	2	2	3	54	25	18	11	58.89	58.33	55	85	55	55	45
155	1	65	3	1	4	1	50	22	15	13	41.94	41.67	45	50	50	25	40
156	1	38	2	1	2	3	49	17	18	14	44.72	33.33	55	50	100	10	20
157	0	60	4	2	3	2		25		16	77.22	83.33	90	100	70	80	40
158	1	65	3	2	4	2		25			53.88	25	60	90	70	20	58.3
159	1		4	1	2	2				12	56.39	58.33	55	80	60	20	65
160	0	77	2	2	4	3	51	25	15	11	62.22	58.33	75	90	50	60	40
161	1	72	1	2	3	3	43	20	12	11	60.28	91.67	85	50	75	15	45
162	1	70	3	1	2	3		22	16			83.33	50	40		0	15
163	0	76	4	2	3	2	53	25	15	13	70	100	90	80	65	45	40
164	0	78	1	1	3	2	51	18	20	13	52.99	66.67	80	80	25	10	56.25
165	1	46	3		3	1	58	24	19	15	40.83	25	55	50	45	10	60
166	0	58	2	2	3	2	55	15	24	16		50	70	50	50		80
167	0	44	4	3	4	2	54	20	19	15	46.67	25	40	80	30	50	55
168	0	70	3	2	3	2	35	19	11	5	48.61	41.67	60	50	50	50	40
169	1	64	4	1	4	3	43	21	12	10	59.44	66.67	60	50	50	55	75
170	1	66	4	2	4	1		24			65.83	75	55	95	75	45	50
171	1	53	3	3	3	3	55	22	18	15	37.5	25	45	20	45	45	45
172	0	30	3	2	4	1	43	16	15	12	44.17	50	60	50	35	15	55
173	0	73	2	3	3	1	26	17	5	4	53.06	58.33	65	50	45	35	65
174	1	76	2	1	3	2	55	17	21	17		41.67	85	100	90	50
175	0	72	2	3	2	3	37	20	13	4		0	50	45	0		45
176	1		2	3	3	2	42	16	16	10	30	50	30	50	25	25	0
177	0	60	2	1	3	2	46	17	17	12	60	50	70	50	65	65	60
178	1	71	2	1	3	1	56	25	19	12	43.06	8.33	35	90	25	55	45
179	1	60	2	2	3	3	66	25	25	16	93.06	83.33	100	100	85	100	90
180	0	64	4	2	4	3	53	21	19	13	54.17	75	95	50	45	40	20
181	0	73	2	3	2	3	60	24	21	15	25	0	30	25	40	20	35
182	1	73	4	2	4	3	56	25	17	14	62.71	50	70	60	60	56.25	80
183	1	61	2	1	2	3	59	22	23	14	68.89	83.33	80	95	75	45	35
184	1	67	1		5	1		13		14	52.78	66.67	95	50	70	15	20
185	1	68	2		1	2	42	14	16	12	56.39	58.33	80	65	65	35	35
186	1	63	4	3	3	1	52	21	19	12	46.94	66.67	55	35	40	40	45
187	1	65	2	2	5	2	55	25	18	12	41.67	0	80	100	70	0	0
188	1	41	4	3	5	1	54	25	19	10	33.33	0	60	0	75	15	50
189	1	61	3	2	3	2	55	22	20	13	70.83	75	75	50	75	70	80
190	1	45	2	2	3	1		21	20		56.67	25	75	50	85	60	45
191	1	63	2	3	3	2	55	22	19	14	68.89	58.33	75	80	65	55	80
192	0	36	4	3	5	2	54	25	25	4	79.17	100	100	40	100	55	80
193	0	66	2		3	2			15	6	64.72	83.33	100	50	45	60	50
194	1	61	3	3	1	3	62	20	22	20	47.22	58.33	35	60	40	25	65
195	1	40	2	2	2	3	44	10	18	16	38.89	33.33	60	50	75	15	0
196	1	79	2	2	3	3	54	16	19	19		58.33	65	50
197	1	74	2	2	3	2		25				58.33	40	50	40	25
198	1	68	3	2	4	2	41	18	14	9	47.5	50	50	80	50	0	55
199	1	67	2	1	2	3	64	25	20	19	49.17	75	70	50	55	20	25
200	0	69	4	3	5	1		25	23		60.56	83.33	50	50	75	75	30
201		72	2	2	1	3	32	8	11	13	58.33	50	70	75	65	35	55
202	1	47	3	2	3	1	45	15	18	12	47.5	25	70	50	65	25	50
203	1	42	3	2	2	2	57	21	21	15	66.67	0	80	65	100	90	65
204	1	52	2	2	4	1	53	19	20	14	28.06	58.33	35	40	5	30	0
205	1	50	3	3	3	1	60	25	20	15	39.44	66.67	60	20	50	0	40
206	0	80	4	3	4	3	65	25	25	15	73.33	100	75	100	90	35	40
207	0	75	1	2	4	3	48	21	20	7	49.45	25	90	50	66.7	30	35
208	0	60	2	2	5	1	39	14	15	10	42.78	16.67	60	20	60	50	50
209	1	24	2	2	2	2	52	17	18	17	58.89	33.33	85	50	60	75	50
210	0	65	2	2	4	3	49	18	17	14	60.56	58.33	70	90	70	35	40
211	1	71	2		5	1		23	24		52.5	25	60	80	70	15	65
212	1	65	2	1	5	3	51	10	22	19	60.83	75	80	50	85	0	75
213	1	66	1	1	3	3			24	18	49.17	75	55	50	50	50	15
214	1	46	3	2	2	3	63	21	24	18	48.61	16.67	90	15	65	75	30
215	0	67	4	3	3	2		21		19	41.94	33.33	55	50	50	8.3	55
216	0	75	2	1	5	2	42	25	13	4	61.67	50	80	75	100	0	65
217	0	78	2	1	3	2	43	17	14	12		58.33	100	50		55	50
218	1	72	3	1	3	3	52	18	20	14		25	50	70	55	8.3
219	1	32	3	1	2	2	55	21	20	14	25.83	0	45	0	65	0	45
220	0	76	2	1	5	1	63	21	22	20	75.69	41.67	100	50	100	62.5	100
221	0	69	2	1	3	3	47	16	17	14	53.06	58.33	50	50	50	50	60
222	1	40	3	2	3	1		17	17		25	0	25	50	40	25	10
223	1	77	2	1	3		37	19	7	11	48.82	41.67	55	50	55	35	56.25
224	1	37	4	3	4	2	55	21	19	15	29.17	0	70	50	55	0	0
225	1	74	2	2	1	3				13	59.17	75	60	80	50	50	40
226	1	60	2	1	3	2	40	17	11	12	39.17	25	50	50	55	25	30
227	1	65	3	3	4	1	45	19	16	10	42.22	58.33	20	50	50	25	50
228	0	58	3	2	4	2	54	21	22	11	79.72	58.33	90	100	70	85	75
229	0	58	4	3	3		63	20	25	18	40.83	0	70	60	60	0	55
230	1	74	1	2	2	3	47	6	22	19	57.78	66.67	70	50	65	30	65
231	1	69	2	1	3	1	50	22	18	10	50	50	65	50	65	15	55
232	1	79	3	2	2	3	55	20	21	14	73.89	58.33	85	85	75	85	55
233	1	54	2	3	3	2	51	21	17	13	72.22	58.33	70	100	75	50	80
234	1	49	3	1	3	3	54	19	20	15	75	75	80	95	90	70	40
235	0	65	4	2	4	2	40	13	15	12	55	50	75	50	65	65	25
236	1	77	1	1	5	2		23		11		66.67	100	50	90	0
237	0	53	2	3	3	3	53	25	20	8	61.94	41.67	60	95	95	60	20
238	0	75	2	1	2	3		22		12	40.83	25	45	55	45	40	35
239	1	76	2	1	5	2	59	23	21	15		50	95	50	100
240	1			1	5	2				9	55	25	55	40	80	75	55
241	1	67	1	1	4	1		20			37.78	41.67	45	50	30	0	60
242	0	75	1	2	2	3		22		8	60	75	60	85	70	0	70
243	1	62	1	2	4	2	61	25	20	16	42.22	33.33	75	50	15	0	80
244	1	71	2		3	3	55	22	19	14	56.39	58.33	65	55	60	35	65
245	1	72	2	2	3	2	67	25	22	20	52.78	41.67	75	40	55	30	75
246	0	73	1	2	2	2	36	9	15	12	45.28	41.67	65	80	30	25	30
247	0	67	4	2	2	3	52	19	20	13		50	85	50	80	65
248	0	48	2	2	3	2	50	19	17	14	66.94	41.67	90	95	55	55	65
249	1	47	1	2	3	3	40	15	13	12	48.06	58.33	60	50	55	25	40
250	1	25	2	1	2		46	12	19	15	40.83	25	80	50	70	20	0
251	1	73	2	2	2	3	54	23	18	13	53.89	58.33	50	50	60	30	75
252	1	79	1		3	2	30	10	8	12	80.83	100	95	100	60	55	75
253	0	65	2	2	3	2	43	16	15	12	53.89	33.33	60	65	65	55	45
254	1	68	2	2	3	2	56	21	20	15	28.06	58.33	60	50	0	0	0
255	1	74	1	2	3	2		17		9		25	68.75	100	50		45
256	1	66	2	2	4	2	43	25	12	6	51.67	50	60	50	75	15	60
257	1	38	3	2	3	1	51	18	19	14	50.28	16.67	40	40	75	50	80
258	0	58	4	1	2	3		17	17		29.17	25	50	30	35	10	25
259	1	52	3	3	4	2	61	24	20	17	68.61	66.67	100	50	70	60	65
260	1	70	2	2	3	3		20		13	47.78	66.67	45	50	55	20	50
261	0	66	2	2	4	2	42	25	10	7	61.67	75	90	50	40	40	75
262	1	21	2	2	5	1	61	16	25	20	30.28	16.67	40	50	50	0	25
263	0	71	1	2	3	2	46	20	14	12	46.94	41.67	60	95	45	20	20
264	1	52	4	3	3	1	56	20	21	15	70.83	50	70	75	75	65	90
265	1	79	2	1	3	3	46	14	20	12	54.17	75	80	50	75	25	20
266	1	73	1		5	2	46	24	10	12	68.61	41.67	95	100	100	30	45
267	1		4	2	2	3	52	21	18	13	31.67	25	50	0	50	40	25
268	6	30	3	3	3	2	45	21	16	8	50.83	75	70	50	75	0	35
269	1	46	2	2	5	1	53	23	16	14	50	25	45	50	55	65	60
270	0	67	4	2	5	2	64	24	23	17	45.01	41.67	16.7	50	66.7	35	60
271	0	46	2	3	3	2	46	16	15	15	68.89	83.33	65	90	75	50	50
272	1	78	2	2	3	2	54	18	21	15	56.39	8.33	75	50	75	55	75
273	0	53	4	3	4	3	65	25	25	15	35.56	8.33	50	0	70	0	85
274	0	73	4	2	2	3	48	21	19	8		50	40	6.25	35	5
275	1	55	2	2	3	2	52	19	18	15	54.17	75	40	50	60	55	45
276	0	79	2	2	3	2			15	7	60.83	75	60	50	65	30	85
277	1	53	2	3	2	3	56	25	15	16	70.28	16.67	95	50	95	95	70
278	1	54	3	2	3	3	51	20	17	14	31.11	41.67	50	15	25	0	55
279	0	77	2	2	4	2	46	16	18	12		75	85	20	85	75
280	0	78	2	2	3	3	34	10	16	8	70	50	95	90	65	70	50
281	1	61	2	2	3	3	61	23	22	16	75.56	58.33	90	50	100	80	75
282	1	58	2	2	2	3	44	17	19	8	46.39	58.33	65	20	50	40	45
283	1	79	3	2	3	2		10	15		32.22	33.33	35	50	20	25	30
284	1	68	3	2	5	2		25		9	60	25	90	50	65	55	75
285	1	59	2	2	3	2	58	22	20	16	68.89	58.33	80	50	70	75	80
286	1	55	3	2	2	3	65	23	23	19	48.06	58.33	60	55	55	50	10
287	0	73	2	2	3	3	48	19	14	15	70	75	70	70	85	65	55
288	1	58	3	1	4	3	58	22	20	16	46.11	66.67	85	50	25	40	10
289	1	64	2	2	4	3	69	25	25	19	51.39	33.33	60	50	50	50	65
290	1	72	2	1	1	2	51	25	16	10	71.94	91.67	100	100	75	25	40
291	1	68	3	3	3	3	51	17	20	14	53.33	75	70	50	50	30	45
292	0	71	3	2	3	3	52	22	17	13	44.72	58.33	30	45	40	35	60
293	1	65	3	1	1	3	47	25	12	10		25	100	100
294	1	62	3	3	5	1	59	21	23	15	81.67	50	90	100	100	100	50
295	0	62	2	2	4	3	39	13	17	9	67.78	66.67	60	80	100	35	65
296	1	69	2	1	1	3		25	19				65	75	30	30	43.3
297	1	72	2	2	2	2	40	14	15	11		33.33	10	35	0	0
298	0	66	4	2	3	2	51	24	18	9	63.61	91.67	85	50	55	60	40
299	1	77	1		3	3			19			25	25	70	30	18.75
300	1	69	4	2	3	2	46	17	19	10	67.78	66.67	90	50	85	75	40
301	1	55	3	2	2	3	53	24	19	10	67.78	66.67	85	85	75	55	40
302	0	56	4	3	3	3	55	21	21	13	63.13	50	75	50	93.75	60	50
303	1	70	1	1	5	1	50	21	16	13	55.28	66.67	65	50	35	40	75
304	1	49	3		2	2				13		83.33	90	50	75	45
305	0	65	3	2	3	3			19	12	48.82	66.67	75	50	31.25	35	35
306	0	73	2	1	2	3	56	22	20	14	53.06	58.33	60	50	60	60	30
307	0	73	4	2	3	3	51	18	18	15	23.33	0	45	75	10	0	10
308	0	63	2	2	4	3	55	25	18	12	48.06	58.33	55	50	55	0	70
309	0	79	3	2	2	3		19	17		68.06	83.33	100	80	80	20	45
310	1	75	1	1	4	3	56	16	24	16	85.28	91.67	100	85	90	75	70
311	1	67	1	1	2	3	43	13	15	15	56.39	58.33	60	85	40	50	45
312	1	78	1	2	2	3	46	16	18	12	64.72	58.33	90	95	50	40	55
313	1	66	2	3	4	2	59	18	24	17	50	75	65	50	50	40	20
314	1	72	2	2	4	3	50	25	17	8	41.67	0	50	50	50	20	80
315	1	70	1	1	3	2	65	25	20	20	32.99	16.67	70	50	55	6.25	0
316	0	59	3	3	2	2	58	25	21	12	72.5	50	70	90	70	65	90
317	1	70	1	1	2	3	44	15	15	14		66.67	85	95	65	70
318	1	63	2	2	3	1	37	23	6	8	43.33	75	85	50	30	0	20
319	0	67	2	2	1	3	44	14	19	11	44.72	58.33	60	50	30	30	40
320	1	73	1	1	2	2						50	85	70	75	56.25
321	0	31	4	3	1	2	69	25	25	19	55.28	66.67	65	50	50	50	50
322	1	40	3	3	4	1	51	21	15	15	40.83	50	60	50	30	0	55
323	1	37	4	2	2	3	52	18	16	18	40.28	16.67	55	25	95	50	0
324	0	79	1	2	3	3						91.67	85	50
325	0	72	3	1	3	2	35	14	11	10	46.11	41.67	70	50	75	0	40
326	1	71	3	2	2	3	53	20	20	13	47.5	25	60	50	50	45	55
327	0	74	4	2	5	2	55	19	22	14	45	25	50	90	40	20	45
328	1	68	3	2	4	3	59	20	23	16	43.89	58.33	50	50	0	45	60
329	0	70	2	1	2	3	56	20	20	16		75	85	50	65	50
330	1	45	3	1	5	2	46	14	19	13	45.83	0	60	50	35	70	60
331	1	64	1	1	2	2	49	15	19	15	82.5	75	80	100	75	90	75
332	1	65	2	1	4	1						25	58.3	50	25		60
333	1	53	3	2	3	2	52	21	18	13	43.33	50	55	50	50	15	40
334	0	65	4	2	3	3	50	22	20	8	33.06	58.33	35	50	25	30	0
335	1	74	1	3	2	2	59	25	14	20	89.17	100	100	100	100	70	65
336	1	51	3	3	4	1	57	21	21	15	59.72	58.33	65	50	75	35	75
337	1	76	2		3	3	45	20	17	8	59.44	41.67	90	95	60	25	45
338	1	63	2	2	3	2	54	21	19	14	39.72	33.33	80	40	25	20	40
339	0	62	1	1	3	2	59	25	20	14	71.67	50	75	90	65	90	60
340	1	65	3	2	4	2	56	20	20	16	62.5	25	70	95	55	55	75
341	1	50	3	3	2	2	55	21	19	15	63.89	33.33	80	50	80	75	65
342	1	58	2	2	3	3	54	21	20	13	51.67	25	60	95	50	30	50
343	0	70	4	3	3	3	46	19	13	14	69.44	66.67	75	65	65	60	85
344	0	63	3	2	2	2	45	15	15	15	55	75	55	60	45	45	50
345	1	60	2	2	5	1	57	23	19	15	47.5	50	45	50	60	25	55
346	1	37	1	1	2	2	48	16	18	14	48.89	33.33	70	45	50	50	45
347	1	71	2	1	4	1		24			63.89	58.33	65	50	75	75	60
348	1	70	3	2	5	3	48	15	19	14	47.22	33.33	70	35	60	25	60
349	0	62	2	3	3	3	53	17	21	15	44.44	41.67	30	40	50	65	40
350	1	34	3	2	4	1	47	17	19	11	30.56	33.33	40	50	15	10	35
351	0	65	4	3	3	3	57	23	22	12	35.83	0	80	50	20	20	45
352	1	72	2	1	2	3	45	21	16	8			65	50	75	35	40
353	1	69	2	2	3	3	45	17	16	12	43.33	25	55	50	50	35	45
354	1	80	4		1	3			18	14	60.69	41.67	75	62.5	70	60	55
355	1	71	1	2	4	3		16	20		62.22	83.33	85	50	80	35	40
356	1	77	1	1	3	3	42	15	15	12	41.67	25	65	50	60	0	50
357	0	68	2	3	3	3	61	25	20	16	53.06	83.33	80	30	50	40	35
358	1	79	1	2	3	1	67	25	23	19	57.78	41.67	85	50	75	45	50
359	0	50	2	3	3	1	46	15	19	12	37.5	50	60	50	15	0	50
360	1	32	4	2	5	1		24	18		52.5	0	75	50	100	40	50
361	1	68	3	2	4	3	50	21	17	12	29.17	50	25	35	15	0	50
362	1	64	3	2	4	2	48	21	19	8	71.39	58.33	95	50	75	90	60
363	0	49	4	3	5	2	54	21	19	14	65.83	75	70	50	70	60	70
364	2	64	2	1	3	2	55	25	19	11	50	75	60	50	75	0	40
365	1	28	4		4	2	55	25	16	14	28.33	0	85	50	5	0	30
366	1	66	2	2	3	2			16	10	88.89	83.33	75	100	95	100	80
367	0	45	4	3	2	3	44	20	12	12	46.67	25	50	50	50	50	55
368	0	75	2	2	3	3	56	21	20	15	46.94	41.67	60	15	45	55	65
369	1	62	4	2	5	2	55	25	20	10	80.28	66.67	80	100	80	70	85
370	0	73	2	2	2	3	51	19	17	15	61.94	66.67	65	80	55	60	45
371	0	68	2	2	4	3	39	22	11	6	66.67	75	85	50	65	65	60
372	1		2	2	2	3				14	90	75	85	100	95	100	85
373	0	63	4	2	3	3	52	25	15	12	45	25	60	50	45	50	40
374	1	79	1	2	1	2	52	23	17	12	65.55	75	90	8.3	75	80	65
375	0	52	4	3	4	3	60	23	21	16	64.44	66.67	75	100	75	60	10
376	1	68	1		2	3	43	12	13	18	58.61	66.67	75	65	55	35	55
377	1	49	3	2	1	3	45	16	15	14	20	25	5	45	15	10	20
378	0	78	1	2	3	3	52	21	17	14	66.39	58.33	70	75	75	70	50
379	0	76	2	2	4	3			20	15		16.67	85	50	75
380	0	22			5	1	59	22	20	17	73.33	25	95	100	75	65	80
381	1	78	1	3	1	3	52	20	18	14	85.83	100	80	100	95	95	45
